# Supplementary material for: Differential Effects of Human SP-A1 and SP-A2 on the BAL Proteome and Signaling Pathways in Response to Klebsiella pneumoniae and Ozone Exposure
Source: Front Immunol. 2019 Mar 26;10:561. doi: 10.3389/fimmu.2019.00561 (PMC6443908; doi:10.3389/fimmu.2019.00561)
Supplement: Supplementary file 1 [file Table_1.xlsx]

## Sheet: Sheet1
		Table 1S. Comparison of individual protein changes of different genotypes															P value from T-TESTS between two groups ( it is showed in red when the P <0.05)
			First Set							Second Set							First Set							Second Set
Group comparison			SP-A1M-FA	SP-A1M-O3	SP-A2 M-FA	SP-A2M-O3	SP-A2M-FA	SP-A2M-O3		SP-A1F-FA	SP-A1F-O3	SP-A2F-FA	SP-A2F-O3	SP-A2F-FA	SP-A2F-O3		SP-A1M-FA	SP-A1M-O3	SP-A2 M-FA	SP-A2M-O3	SP-A2M-FA	SP-A2M-O3		SP-A1F-FA	SP-A1F-O3	SP-A2F-FA	SP-A2F-O3	SP-A2F-FA	SP-A2F-O3
			vs	vs	vs	vs	vs	vs		vs	vs	vs	vs	vs	vs		vs	vs	vs	vs	vs	vs		vs	vs	vs	vs	vs	vs
Protein ID	Gene Sym.	Functional group	KOM-FA	KOM-O3	KO M-FA	KOM-O3	SP-A1M-FA	SP-A1M-O3		KOF-FA	KO F-O3	KOF-FA	KO F-O3	SP-A1F-FA	SP-A1F-O3		KOM-FA	KOM-O3	KO M-FA	KOM-O3	SP-A1M-FA	SP-A1M-O3		KOF-FA	KO F-O3	KOF-FA	KO F-O3	SP-A1F-FA	SP-A1F-O3
(Similar to) Glutathione S-transferase A1 (Ya chain)	Gsta1	RED, DEF	-24.2116	10.8943	81.3954	71.7092	139.345	54.8405		81.4542	-9.85653	27.5789	-12.0495	-29.6908	-2.43277		0.545327	0.448125	0.255671	0.045514	0.119622	0.0886964		0.194639	0.757896	0.556475	0.77764	0.421489	0.940646
14-3-3 zeta protein	Ywhaz	DEF, RED, PMM	-18.7937	-30.9526	75.0994	26.6414	115.623	83.4124		102.038	-32.5703	46.2476	-20.3484	-27.6137	18.1254		0.612537	0.0213043	0.196785	0.237771	0.0551648	0.0413143		0.27638	0.472002	0.417928	0.713257	0.580651	0.742464
Albumin	Alb1	RED	16.3793	-16.4414	22.3511	-0.416804	5.13134	19.1777		25.0687	2.72583	9.74362	-10.5251	-12.2533	-12.8993		0.351211	0.1632	0.413322	0.975503	0.846069	0.126543		0.354977	0.898842	0.712742	0.706231	0.653203	0.697579
Annexin A3	Anxa3	DEF	-14.6065	-16.0151	72.519	63.9928	102.028	95.2646		60.5185	-21.7031	29.7087	-38.2904	-19.1939	-21.1852		0.732652	0.0793444	0.28128	0.271321	0.164552	0.177967		0.266419	0.461921	0.549229	0.241254	0.623873	0.514312
Annexin A5	Anxa5	DEF	-38.5515	-24.0554	135.92	226.401	283.932	329.788		68.4199	7.18555	124.709	145.327	33.422	128.88		0.488762	0.224374	0.120395	4.93829e-07	0.0316792	7.62981e-06		0.478485	0.875936	0.0644025	0.0791985	0.567024	0.086729
Ceruloplasmin	Cp	RED	28.5751	-2.17266	42.2166	7.70418	10.6097	10.0962		-4.95285	-4.09371	-3.71484	-20.9752	1.30252	-17.6021		0.327649	0.944396	0.384392	0.325249	0.768168	0.372496		0.872463	0.877142	0.919878	0.47324	0.971352	0.477787
Complement C5	C5	DEF	48.5743	-6.14917	18.6231	-16.9362	-20.1591	-11.4938		-24.7819	-0.542964	-26.3812	-15.375	-2.12623	-14.913		0.0204212	0.672737	0.323054	0.468971	0.196562	0.429823		0.425299	0.967166	0.45822	0.369656	0.945014	0.435156
Complement component 3	C3	DEF	-9.61974	13.734	-25.5498	95.7008	-17.6256	72.0688		0.455596	6.59932	-1.71176	-28.271	-2.15753	-32.7116		0.777083	0.608535	0.471884	0.303349	0.635858	0.385811		0.989233	0.873069	0.958658	0.320206	0.955922	0.397605
Cytosolic malate dehydrogenase	Mdh1	RED	0.867324	-7.25261	63.5521	47.7011	62.1458	59.2509		51.589	-20.0986	56.9121	-28.3181	3.51155	-10.287		0.976789	0.510421	0.26555	0.120076	0.243286	0.079093		0.247427	0.528133	0.33881	0.430976	0.938237	0.657661
Esterase 1	Es1	DEF	22.1916	-14.1146	31.3133	-3.38994	7.46511	12.4872		10.8563	3.88736	14.8827	-15.7634	3.63201	-18.9155		0.474958	0.448213	0.421816	0.80054	0.840037	0.584184		0.719158	0.856184	0.715951	0.559473	0.921264	0.507115
Gamma-actin	Actg1	PMM	-4.21593	1.07682	78.3449	15.6223	86.1948	14.3905		8.09064	-21.6969	-16.1049	-33.8194	-22.3845	-15.4815		0.904755	0.961002	0.241764	0.500324	0.176355	0.634625		0.863429	0.544312	0.718365	0.403316	0.604824	0.513786
Gelsolin	Gsn	DEF, RED, PMM	18.4807	-15.5376	51.6706	-4.42522	28.0128	13.1566		1.21373	-5.62165	-7.82887	-20.6854	-8.93416	-15.961		0.45602	0.290973	0.271706	0.757699	0.469772	0.495791		0.966247	0.68559	0.826945	0.307187	0.785634	0.41505
Glutathione S transferase, omega 1	Gsto1	DEF, RED	11.9749	-10.9164	14.4108	59.1167	2.17541	78.615		4.88511	-13.9461	11.3561	-23.6028	6.16959	-11.2216		0.580202	0.56245	0.680631	0.0869795	0.942742	0.0413474		0.845671	0.713979	0.735961	0.552894	0.874694	0.754628
Glutathione S-transferase A4	Gsta4	DEF, RED	-86.9247	2.79336	59.7329	141.853	1121.64	135.281		184.329	-24.6102	64.174	55.3431	-42.2591	106.053		0.187369	0.782925	0.574104	0.0326919	0.123815	0.0362057		0.439766	0.579055	0.513398	0.646393	0.624925	0.488313
Haptoglobin	Hp	DEF, RED	48.6904	33.5983	31.3908	7.18935	-11.6347	-19.7674		-13.3966	-37.7397	-22.3643	-28.5373	-10.355	14.7806		0.0386006	0.37298	0.32815	0.338726	0.607176	0.440273		0.604182	0.0200579	0.462599	0.0787105	0.704824	0.486977
Heat shock protein 5	Hspa5	DEF, PMM	66.9896	-19.8234	112.607	-17.6351	27.3177	2.72937		4.7864	-15.0388	21.312	-35.9911	15.7707	-24.661		0.133554	0.235651	0.115215	0.428625	0.537727	0.350392		0.852024	0.592853	0.549871	0.222205	0.686448	0.104506
Heat shock protein, 1A	Hsp90aa1	DEF, PMM	52.4692	-22.9846	98.2494	-0.452465	30.0259	29.2567		-22.3247	0.130646	22.1463	-41.1599	57.2524	-41.2367		0.198147	0.233728	0.13417	0.985469	0.505941	0.301784		0.258207	0.996434	0.571969	0.146542	0.248245	0.0504339
Hemopexin	Hpxn	RED	105.917	9.31698	68.4896	-20.9202	-18.1759	-27.6601		3.12925	-5.711	2.49122	-14.0103	-0.618673	-8.80196		0.00124271	0.792162	0.120332	0.415474	0.396377	0.449294		0.901165	0.739963	0.940373	0.523735	0.982708	0.71678
Kininogen 1	Kng1	DEF, PMM	28.3121	-10.8979	29.2806	5.28972	0.754754	18.1675		5.2229	-2.1127	6.92757	-18.541	1.62006	-16.7828		0.228717	0.5761	0.413293	0.821323	0.98	0.51848		0.847342	0.918546	0.835816	0.451239	0.961115	0.575641
Kpnb1 protein	Kpnb1	PMM	41.3909	-12.6453	59.2671	16.1178	12.643	32.9268		-2.20408	5.17278	70.1854	-27.8772	74.021	-31.4245		0.22012	0.659212	0.250113	0.506931	0.747053	0.378925		0.941647	0.759735	0.263424	0.0883823	0.22189	0.0937824
Lactate dehydrogenase 2	Ldhb	RED, DEF	41.0406	-10.6358	74.3939	63.3829	23.648	82.8281		77.425	-4.57247	115.266	-11.8902	21.3277	-7.66833		0.0479551	0.514507	0.228427	0.185945	0.570898	0.135477		0.0835843	0.87747	0.170878	0.735155	0.661337	0.83023
Murinoglobulin-1	Mug1	PMM, DEF	34.3658	2.81455	51.3679	-6.28002	12.6536	-8.84561		13.1466	3.65429	8.47085	-23.8011	-4.13243	-26.4875		0.453017	0.954229	0.411515	0.784914	0.804337	0.849477		0.6024	0.91572	0.822839	0.480982	0.898106	0.415596
Peroxiredoxin 6	Prdx6	RED, DEF	-22.043	5.32993	82.0942	83.4619	133.583	74.1783		104.447	6.02762	82.077	-6.85355	-10.9416	-12.1489		0.560717	0.747389	0.257278	0.0512257	0.13054	0.0681043		0.200435	0.823375	0.227951	0.84155	0.81043	0.641469
Pregnancy zone protein	Pzp	PMM, DEF	-21.0821	-26.0664	4.98358	9.01564	33.0288	47.4507		40.4929	5.76341	33.126	-15.247	-5.24363	-19.8655		0.648616	0.311406	0.922148	0.695911	0.558312	0.165797		0.400109	0.877556	0.422744	0.676701	0.902799	0.598124
Pulmonary surfactant-associated protein A (SP-A)	sftpa1	DEF, RED	N/A	N/A	N/A	N/A	-0.520518	114.6		N/A	N/A	N/A	N/A	137.282	52.4143		0.00382259	0.00347204	0.0137681	0.000186357	0.980818	0.00226266		0.136252	0.108038	0.0208535	0.0100643	0.0491686	0.17607
Rho GDP dissociation inhibitor (GDI) alpha	Arhgdia	PMM	-20.4894	-23.6038	80.9887	41.8085	127.628	85.6225		80.7617	-34.0004	40.3547	-17.635	-22.3538	24.7962		0.603811	0.203648	0.208524	0.0622969	0.0827363	0.0344461		0.265571	0.276407	0.462501	0.572126	0.612835	0.452115
SEC 14-like 3	Sec14l3	PMM	-13.6988	12.1146	79.9503	47.919	108.514	31.9356		40.6492	-37.2851	3.33393	-34.7042	-26.5307	4.11521		0.742292	0.448447	0.286587	0.136669	0.177837	0.293577		0.430305	0.444212	0.940025	0.508948	0.532974	0.904994
Selenium binding protein	Selenbp1	DEF, RED	1.34702	7.24042	75.7379	70.1236	73.4021	58.6376		82.6131	-22.7743	79.8673	-20.0091	-1.50363	3.58064		0.959076	0.518355	0.228101	0.0652048	0.206833	0.0961633		0.172165	0.430547	0.285093	0.563043	0.974909	0.897454
Serine protease inhibitor, A1a	Serpina1a	DEF, PMM	4.49252	-1.00859	18.2983	1.04238	13.2122	2.07186		22.7828	-11.8943	23.4232	-25.0709	0.521575	-14.9555		0.811245	0.959892	0.545405	0.937575	0.644873	0.927283		0.506749	0.460835	0.563849	0.246559	0.989011	0.484406
Serine protease inhibitor, A1c	Serpina1c	PMM	42.2013	-13.7679	46.4154	1.91092	2.96346	18.182		-4.29127	-7.96008	-4.51787	-26.9548	-0.236765	-20.6375		0.0690503	0.515229	0.277381	0.929026	0.91989	0.574614		0.882021	0.689907	0.903232	0.24947	0.994548	0.342505
Serine protease inhibitor, A3k	Serpina3k	PMM	28.4225	-16.1917	34.536	-11.7771	4.76049	5.26753		-10.1422	-15.7142	-4.63917	-31.9113	6.12415	-19.2169		0.285185	0.450596	0.419562	0.433117	0.890509	0.8474		0.723173	0.493267	0.89419	0.208898	0.862359	0.446138
Serine protease inhibitor, A1e	Serpina1e	PMM	32.4437	-4.06415	50.4351	-4.56884	13.5841	-0.526066		-0.672095	2.94066	0.459007	-23.4243	1.13876	-25.6118		0.35202	0.845595	0.267338	0.784694	0.734512	0.982037		0.977279	0.866011	0.987928	0.24934	0.965453	0.310656
Serine protease inhibitor, A1	Serpina1	DEF, PMM	6.13524	-15.6347	50.7458	3.39202	42.0318	22.5528		16.423	2.9387	13.82	-18.1889	-2.23585	-20.5244		0.698527	0.249527	0.235141	0.809731	0.296889	0.282586		0.572076	0.881196	0.72968	0.453324	0.94968	0.393325
Serine protease inhibitor, C1	Serpinc1	PMM	5.62952	-11.6059	57.3413	-10.59	48.9558	1.14927		12.9783	8.69686	6.37333	-11.3641	-5.84621	-18.4559		0.7735	0.56569	0.272626	0.359021	0.331859	0.961943		0.665308	0.704107	0.8689	0.697377	0.865885	0.530292
Serum amyloid P-component	Apcs	DEF, PMM	-34.8666	-10.4644	30.3696	207.365	100.158	243.288		15.4102	-14.4921	14.1433	-16.2659	-1.09776	-2.07441		0.311899	0.564494	0.579262	0.339586	0.170546	0.318989		0.718155	0.449249	0.699236	0.363982	0.980467	0.937296
Transferrin	Trf	PMM, RED, DEF	33.9148	-4.1908	55.65	25.2583	16.2306	30.7372		15.1693	14.5971	11.792	-1.53709	-2.93244	-14.0791		0.0536754	0.617987	0.147588	0.410266	0.557979	0.346643		0.572253	0.521323	0.763242	0.959707	0.931717	0.634164
