# Supplementary material for: Differential Effects of Human SP-A1 and SP-A2 on the BAL Proteome and Signaling Pathways in Response to Klebsiella pneumoniae and Ozone Exposure
Source: Front Immunol. 2019 Mar 26;10:561. doi: 10.3389/fimmu.2019.00561 (PMC6443908; doi:10.3389/fimmu.2019.00561)
Supplement: Supplementary file 2 [file Table_2.xlsx]

## Sheet: Sheet1
	Table 2S. Summary of data from comparison of different genotypes: Number and percent of changed proteins
		SP-A1M-FA		SP-A2 M-FA		SP-A2M-FA		SP-A1M-O3		SP-A2M-O3		SP-A2M-O3		SP-A1F-FA		SP-A2 F-FA		SP-A2F-FA		SP-A1F-O3		SP-A2F-O3		SP-A2F-O3
		vs		vs		vs		vs		vs		vs		vs		vs		vs		vs		vs		vs
		KO M-FA		KO M-FA		SP-A1M-FA		KO M-O3		KO M-O3		SP-A1M-O3		KO F-FA		KO F-FA		SP-A1F-FA		KO F-O3		KO F-O3		SP-A1F-O3
	Change (%)	No.	%	No.	%	No.	%	No.	%	No.	%	No.	%	No.	%	No.	%	No.	%	No.	%	No.	%	No.	%
Total	>25%	15	41.6667	30	83.3333	18	50	2	5.55556	16	44	19	53	14	38.8889	13	36.1111	4	11	1	2.77778	3	8.33333	3	8
	>-25%	3	8.33333	1	2.77778	0	0	2	5.55556	0	0	1	3	0	0	1	2.77778	4	11.1111	4	11.1111	12	33.3333	5	14
	>0.01%	24	66.6667	35	97.2222	31	86	11	30.5556	25	69	31	86	28	77.7778	28	77.7778	14	39	14	38.8889	3	8.33333	8	22
	<0.01%	12	33.3333	1	2.77778	5	14	25	69.4444	11	31	5	14	8	22.2222	8	22.2222	22	61	22	61.1111	33	91.6667	28	78
DEF	>25%	9	37.5	19	79.1667	12	50	2	8.33333	13	54	15	62	10	41.6667	10	41.6667	3	12.5	1	4.16667	3	12.5	3	13
	<-25%	3	12.5	1	4.16667	0	0	2	8.33333	0	0	0	0	0	0	1	4.16667	3	12.5	2	8.33333	6	25	3	12.5
	>0%	15	62.5	23	95.8333	20	83	8	33.3333	18	75	21	87	21	87	20	83.3333	9	38	10	41.6667	3	12.5	6	25
	<0%	9	37.5	1	4.16667	4	17	16	66.6667	6	25	3	13	3	13	4	16.6667	15	63	14	58.3333	21	87.5	18	75
RED	>25%	6	40	13	86.6667	6	40	2	13.3333	10	66.6667	10	66.6667	9	60	8	53.3333	1	6.66667	1	6.66667	2	13.3333	2	13.3333
	>-25%	1	6.66667	0	0	0	0	1	6.66667	0	0	1	6.66667	0	0	0	0	3	20	2	13.3333	2	13.3333	0	0
	>0.01%	11	73.3333	15	100	12	80	7	46.6667	12	80	13	86.6667	13	86.6667	12	80	5	33.3333	4	26.6667	2	13.3333	5	33.3333
	<0.01%	4	26.6667	0	0	3	20	8	53.3333	3	20	2	13.3333	2	13.3333	3	20	10	66.6667	11	73.3333	13	86.6667	10	66.6667
PMM	>25%	9	47.3684	17	89.4737	11	57.8947	0	0	5	26.3158	8	42.1053	4	21.0526	4	21.0526	2	10.5263	0	0	0	0	0	0
	>-25%	1	5.26316	0	0	0	0	2	10.5263	0	0	0	0	0	0	0	0	2	10.5263	3	15.7895	8	42.1053	4	21.0526
	>0.01%	13	68.4211	19	100	19	100	3	15.7895	12	63.1579	17	89.4737	14	73.6842	15	78.9474	7	36.8421	8	42.1053	0	0	3	15.7895
	<0.01%	6	31.5789	0	0	0	0	16	84.2105	7	36.8421	2	10.5263	5	26.3158	4	21.0526	12	63.1579	11	57.8947	19	100	16	84.2105
		Notes: >25%: increase more than 25%; >-25%: decrease more than 25%;
		>0.01%: proteins exhibiting any level of increase; <0.01%: proteins exhibiting any level of decrease.
