# Supplementary material for: Differential Effects of Human SP-A1 and SP-A2 on the BAL Proteome and Signaling Pathways in Response to Klebsiella pneumoniae and Ozone Exposure
Source: Front Immunol. 2019 Mar 26;10:561. doi: 10.3389/fimmu.2019.00561 (PMC6443908; doi:10.3389/fimmu.2019.00561)
Supplement: Supplementary file 3 [file Table_3.xlsx]

## Sheet: Sheet1
Tabe 3S. Normalized Volume Sums for Whole Proteins (AFTER CORRECTION FOR VOLUME (uL) OF BAL USED PER GEL)
	GROUP MEANS												GROUP SDS
	SP-A1(6A4) M-FA	SP-A1(6A4) M-O3	SP-A2(1A3) M-FA	SP-A2(1A3) M-O3	KO M-FA	KO M-O3	SP-A1(6A4) F-FA	SP-A1(6A4) F-O3	SP-A2(1A3) F-FA	SP-A2(1A3) F-O3	KO F-FA	KO F-O3	SP-A1(6A4) M-FA	SP-A1(6A4) M-O3	SP-A2(1A3) M-FA	SP-A2(1A3) M-O3	KO M-FA	KO M-O3	SP-A1(6A4) F-FA	SP-A1(6A4) F-O3	SP-A2(1A3) F-FA	SP-A2(1A3) F-O3	KO F-FA	KO F-O3
	GROUP MEAN	GROUP MEAN	GROUP MEAN	GROUP MEAN	GROUP MEAN	GROUP MEAN	GROUP MEAN	GROUP MEAN	GROUP MEAN	GROUP MEAN	GROUP MEAN	GROUP MEAN	GROUP SD	GROUP SD	GROUP SD	GROUP SD	GROUP SD	GROUP SD	GROUP SD	GROUP SD	GROUP SD	GROUP SD	GROUP SD	GROUP SD
Tentative ID	SUM NORM VOL	SUM NORM VOL	SUM NORM VOL	SUM NORM VOL	SUM NORM VOL	SUM NORM VOL	SUM NORM VOL	SUM NORM VOL	SUM NORM VOL	SUM NORM VOL	SUM NORM VOL	SUM NORM VOL	SUM NORM VOL	SUM NORM VOL	SUM NORM VOL	SUM NORM VOL	SUM NORM VOL	SUM NORM VOL	SUM NORM VOL	SUM NORM VOL	SUM NORM VOL	SUM NORM VOL	SUM NORM VOL	SUM NORM VOL
(Similar to) Glutathione S-transferase A1 (Ya chain)	7.95645	10.3033	19.0433	15.9537	10.4982	9.29113	15.1424	18.7983	10.6465	18.341	8.34501	20.8538	3.69706	2.14248	11.6517	5.13889	7.0189	1.27855	8.38821	2.41988	6.18851	11.5308	4.04545	12.5085
14-3-3 zeta protein	8.43432	9.12724	18.1863	16.7405	10.3863	13.2188	16.6254	13.1885	12.0345	15.579	8.22885	19.5589	1.64736	2.52492	8.04631	5.31378	7.12272	0.790047	13.5563	4.58495	7.97624	13.113	3.60315	15.9589
Albumin	43.4131	167.426	45.6407	199.534	37.3031	200.369	50.2774	238.333	44.1167	207.589	40.1998	232.009	11.6033	12.4118	18.6679	34.0194	3.40218	39.568	18.3382	91.0373	18.5321	120.195	8.26025	28.4668
Annexin A3	8.44121	11.9734	17.0536	23.3798	9.88507	14.2566	13.3113	26.1848	10.7563	20.6375	8.29267	33.4429	4.29111	0.832969	10.0007	14.9306	6.83207	1.99717	7.23214	10.2401	6.74621	12.3108	3.84874	15.3775
Annexin A5	4.46565	5.99498	17.145	25.7657	7.2673	7.89389	10.6986	11.8435	14.2743	27.1074	6.35232	11.0495	3.26274	2.56055	8.49188	1.09544	6.86382	1.1427	10.5535	6.56996	5.30211	13.397	4.57866	7.20024
Ceruloplasmin	52.6595	264.882	58.2466	378.697	40.9563	270.765	47.0109	305.528	47.6232	251.749	49.4606	318.569	14.768	143.854	33.0797	187.402	16.2639	74.072	18.6846	88.9554	26.8528	110.825	22.4997	135.02
Complement C5	33.2219	74.539	26.5246	127.73	22.3604	79.4229	27.1402	68.7648	26.5631	58.5099	36.082	69.1402	6.06077	18.1019	6.94987	124.387	3.39832	12.5182	7.68049	14.6162	14.0935	19.7025	19.4517	9.61955
Complement component 3	3.5174	16.9337	2.89744	29.1377	3.89178	14.8889	3.85015	30.6475	3.76708	20.6222	3.83269	28.7502	1.7123	6.98426	1.8039	25.1492	1.85995	2.92293	2.07136	19.7203	2.00568	9.7947	1.36856	11.3653
Cytosolic malate dehydrogenase	10.5119	11.6616	17.0446	18.5713	10.4215	12.5736	13.782	14.7289	14.266	13.2138	9.09171	18.4339	3.24666	1.69197	9.5619	6.31889	4.99898	1.98366	6.99877	2.43275	9.72402	6.03086	2.15164	10.7986
Esterase 1	28.2329	135.112	30.3405	151.984	23.1054	157.317	38.9301	211.03	40.344	171.113	35.1176	203.133	12.2322	48.8473	15.8213	31.9406	5.61297	24.7149	14.3397	67.2127	23.3904	91.0928	14.2644	49.5088
Gamma-actin	14.2132	23.5448	26.4642	26.933	14.8387	23.294	20.7395	24.5245	16.0971	20.7277	19.1871	31.3199	4.22124	9.41334	15.424	9.73586	9.09315	2.8727	12.6727	2.4423	11.3441	10.6696	11.767	21.0122
Gelsolin	34.4122	153.751	44.052	173.979	29.0446	182.035	41.3187	179.053	37.6272	150.474	40.8232	189.718	9.77774	38.8149	23.0025	40.1008	9.27329	29.678	14.0528	30.279	21.8228	57.8523	17.5273	40.0131
Glutathione S transferase, omega 1	9.10035	19.4128	9.29832	34.6742	8.12714	21.7917	7.6829	36.1202	8.1569	32.0669	7.32506	41.9739	2.20091	4.49962	4.80758	10.9041	2.49934	6.32583	3.42131	16.5455	4.63485	18.4405	0.833889	25.5761
Glutathione S-transferase A4	2.2633	3.94733	27.6494	9.2873	17.3098	3.84006	18.7935	6.91667	10.8516	14.252	6.60979	9.17455	1.26386	0.638594	28.3511	3.92331	20.187	0.382753	28.892	2.43669	10.7831	19.7267	5.74233	7.30667
Haptoglobin	88.9934	188.715	78.6393	390.331	59.8515	141.256	68.2847	115.395	61.2138	132.452	78.8475	185.344	18.7038	95.2614	33.2948	478.64	11.7475	25.5164	19.2018	28.3528	29.9604	36.3112	33.5182	34.3597
Heat shock protein 5	17.6308	19.8423	22.4471	50.8153	10.558	24.7482	15.0299	25.2367	17.4003	19.0131	14.3434	29.7038	7.65033	3.54198	12.6024	61.081	2.82785	6.54926	6.38864	4.81178	9.18053	4.38798	2.98314	15.0765
Heat shock protein, 1A	5.25268	10.6926	6.82984	13.8209	3.44507	13.8837	3.39088	10.8911	5.33224	6.39996	4.36545	10.8769	2.3284	2.24972	3.80397	5.06147	0.907679	4.26353	0.770269	3.30987	2.93723	1.60942	1.35732	5.1241
Hemopexin	25.6202	94.322	20.9635	216.534	12.442	86.283	15.3428	66.996	15.2479	61.0991	14.8772	71.0539	4.27764	54.3526	9.25892	297.129	1.72261	21.2406	3.99619	17.9035	7.39197	25.3163	5.9745	14.9797
Kininogen 1	24.7329	143.981	24.9195	170.139	19.2756	161.591	20.3065	135.106	20.6355	112.431	19.2986	138.022	7.26233	45.3987	12.3037	61.3121	3.68645	38.6079	7.60149	49.1293	10.4789	58.8216	6.54272	24.0171
Kpnb1 protein	18.0169	45.9875	20.2948	61.1297	12.7426	52.6446	15.2952	76.512	26.6168	52.4685	15.6399	72.7488	7.09065	25.127	11.4743	19.6334	3.01982	13.8953	4.53117	19.218	15.9862	14.6589	7.81509	13.5441
Lactate dehydrogenase 2	10.5077	17.2811	12.9926	31.5947	7.45013	19.3378	10.9442	33.4425	13.2783	30.878	6.16834	35.0449	1.80828	4.55922	8.0931	15.9671	1.67976	3.8073	4.49366	13.5727	9.08564	18.4475	1.02241	14.5816
Murinoglobulin-1	20.9502	144.489	23.6011	131.708	15.5919	140.534	12.3024	99.0848	11.794	72.8398	10.873	95.5916	11.5792	123.079	16.887	38.6587	6.66129	48.2681	3.38911	44.3968	6.81591	40.419	3.94541	45.1244
Peroxiredoxin 6	13.6508	15.0151	31.886	26.1531	17.5107	14.2553	27.0065	33.3543	24.0515	29.3022	13.2095	31.4582	5.63478	3.53063	20.0537	9.38774	11.2011	2.79881	18.2091	7.45895	14.9753	14.7584	6.04733	14.4525
Pregnancy zone protein	3.02264	12.593	4.02098	18.5684	3.8301	17.0328	2.66223	24.5719	2.52263	19.6906	1.89492	23.2329	1.96217	5.74011	2.55641	4.9455	2.73804	5.6216	1.66523	12.7252	1.42509	12.0849	0.315295	10.75
Pulmonary surfactant-associated protein A (SP-A)	56.7853	85.7464	56.4898	184.012	22.6367	40.4282	36.0311	73.4689	85.4953	111.977	22.6421	40.1371	14.019	17.6923	18.9694	34.3937	5.20644	8.09258	10.6456	33.644	38.7927	37.2925	11.3618	10.7514
Rho GDP dissociation inhibitor (GDI) alpha	15.4317	30.1567	35.1268	55.9776	19.4083	39.4741	24.2208	31.0384	18.8065	38.7348	13.3993	47.0282	5.99184	12.6787	17.9649	14.0919	13.2342	3.14994	16.3215	12.4329	12.063	14.5617	6.66618	23.6442
SEC 14-like 3	14.2129	16.5972	29.636	21.8976	16.469	14.8038	23.1883	19.2775	17.0363	20.0708	16.4866	30.7382	6.04479	4.25378	19.2874	8.1701	11.6233	1.21504	14.1625	3.36568	12.0664	12.2925	7.1267	27.792
Selenium binding protein	29.6345	34.0173	51.3868	53.9643	29.2406	31.7206	43.3396	41.8607	42.6879	43.3596	23.733	54.2056	6.04927	5.67124	30.1461	19.4254	13.4267	3.56068	24.2567	6.87293	31.495	21.2132	7.19761	28.4015
Serine protease inhibitor, A1a	29.5157	99.9746	33.4153	102.046	28.2467	100.993	27.7199	83.5364	27.8645	71.0431	22.5764	94.8138	7.13031	37.0151	14.4138	22.9101	7.25089	11.8293	12.6105	16.9304	15.7041	28.9508	7.30592	23.0912
Serine protease inhibitor, A1c	42.1475	187.647	43.3965	221.765	29.6393	217.606	21.1299	113.705	21.0799	90.2393	22.0773	123.539	9.07458	79.7491	22.0219	82.8563	6.75816	33.9596	7.0568	27.8413	12.1457	36.0407	9.99691	37.8121
Serine protease inhibitor, A3k	92.8946	490.866	97.3168	516.722	72.3352	585.7	56.2724	342.542	59.7186	276.716	62.6238	406.405	29.1183	217.421	54.2677	137.745	19.5082	89.4504	20.8258	106.764	31.8908	121.189	27.143	138.817
Serine protease inhibitor, A1e	29.5372	169.95	33.5495	169.056	22.3017	177.15	26.8997	147.485	27.2061	109.711	27.0818	143.271	13.7347	61.6843	17.9287	44.7166	4.14007	34.7851	6.5571	45.6968	11.8797	50.6797	10.3615	14.1928
Serine protease inhibitor, A1	16.5888	79.0669	23.5613	96.8987	15.6298	93.7198	19.917	95.637	19.4717	76.008	17.1074	92.9067	3.65908	20.0394	11.6476	22.6179	2.97963	11.2655	7.11339	25.2173	11.5171	34.455	6.15378	24.2959
Serine protease inhibitor, C1	16.8297	102.312	25.0688	103.488	15.9328	115.745	16.8951	96.2362	15.9074	78.4749	14.9543	88.5363	5.01597	42.3124	14.785	21.0924	3.21476	12.8262	6.16527	30.8949	9.35911	43.4983	5.90436	23.2258
Serum amyloid P-component	5.9504	22.2299	11.9102	76.3126	9.13571	24.828	7.51507	27.5045	7.43257	26.9339	6.51161	32.166	1.06062	8.07779	7.58311	99.2304	5.67231	2.72251	4.96396	10.3133	4.14185	9.33692	1.86734	5.13329
Transferrin	33.2747	127.138	38.6754	166.217	24.8477	132.699	40.4413	162.623	39.2554	139.727	35.1147	141.908	6.16508	16.8651	16.2906	74.6688	3.39455	12.7785	12.9041	50.9516	23.2005	75.8637	12.32	33.254
